# Supplementary material for: Genomic Sequencing from Sputum for Tuberculosis Disease Diagnosis, Lineage Determination, and Drug Susceptibility Prediction
Source: J Clin Microbiol. 2023 Feb 23;61(3):e01578-22. doi: 10.1128/jcm.01578-22 (PMC10035339; doi:10.1128/jcm.01578-22)
Supplement: Supplemental file 2 — Supplemental material. Download jcm.01578-22-s0002.xlsx, XLSX file, 0.01 MB [file jcm.01578-22-s0002.xlsx]

## Sheet: Sheet1
GRAY CELL	Not part of protocol
NO RESULT	No pDST result or gDST prediction
R	Resistant
S	Suceptible
UNDETERMINED	Undetermined
INVALID	Invalid
Country	Smear microscopy result	Sample ID	Xpert MTB/RIF Ultra Rifampin prediciton	Rifampicin (RIF)	Isoniazid (INH)	Ethambutol (EMB)	Pyrazinamide (PZA)	Streptomycin (SM)	Amikacin (AMI)	Kanamycin (KAN)	Capreomycin (CAP)	Moxifloxacin (MOX)	Ciprofloxancin (CIP)	Ofloxacin (OFX)
				Phenotypic DST	Phenotypic DST	Phenotypic DST	Phenotypic DST	Phenotypic DST	Phenotypic DST	Phenotypic DST	Phenotypic DST	Phenotypic DST	Phenotypic DST	Phenotypic DST
India	1+	FMR_NP_19	S	R	R	S			S	S		S
India		FMR_NP_20	R	R	R	R			S	S		S
India		FMR_NP_22	S	S	S	S			S	S		R
India		FMR_NP_32	R	R	R	R			S	S		R
India		FMR_NP_34	R	R	R	R			S	S		S
India	2+	FMR_NP_28	S	S	R	S			S	S		S
India		FMR_NP_46	R	R	R	R			S	S		R
India		FMR_NP_15	S	R	S	S			S	S		S
India		FMR_NP_41	S	S	R	S			S	S		R
India		FMR_NP_38	S	NO RESULT	R	NO RESULT			NO RESULT	NO RESULT		NO RESULT
India		FMR_NP_23	S	S	S	S			S	S		R
India		MultiPlex2_Test_40_NB03	R	R	R	S			S	S		R
India		MultiPlex2_Test_48_NB04	S	R	S	S			S	S		R
India	3+	FMR_NP_16	S	R	S	S			S	S		S
India		FMR_NP_36	S	R	R	S			S	S		R
India		FMR_NP_43	S	S	S	R			S	S		R
India		FMR_NP_18	R	NO RESULT	NO RESULT	NO RESULT			NO RESULT	NO RESULT		NO RESULT
India		FMR_NP_51	R	R	R	R			R	R		R
India		FMR_NP_56	S	S	S	S			S	S		S
India		MultiPlex3_Test_37_NB02	S	S	R	S			S	S		R
India		MultiPlex3_Test_45_NB04	S	R	S	S			S	S		R
India		MultiPlex3_Test_47_NB05	S	R	S	S			S	S		R
Madagascar	1+	P203	S	S	S	S		NO RESULT	NO RESULT	NO RESULT	NO RESULT			NO RESULT
Madagascar		P205	S	NO RESULT	NO RESULT	NO RESULT		NO RESULT	NO RESULT	NO RESULT	NO RESULT			NO RESULT
Madagascar		P206	S	S	S	S		S	NO RESULT	NO RESULT	NO RESULT			NO RESULT
Madagascar		P207	S	NO RESULT	NO RESULT	NO RESULT		NO RESULT	NO RESULT	NO RESULT	NO RESULT			NO RESULT
Madagascar		P208	UNDETERMINED	S	S	S		S	NO RESULT	NO RESULT	NO RESULT			NO RESULT
Madagascar		P209	S	S	S	S		S	NO RESULT	NO RESULT	NO RESULT			NO RESULT
Madagascar		P210	S	S	S	S		NO RESULT	NO RESULT	NO RESULT	NO RESULT			NO RESULT
Madagascar		Multiplex1_P201_NB1	S	NO RESULT	NO RESULT	NO RESULT		NO RESULT	NO RESULT	NO RESULT	NO RESULT			NO RESULT
Madagascar		Multiplex1_P202_NB2	R	NO RESULT	NO RESULT	NO RESULT		NO RESULT	NO RESULT	NO RESULT	NO RESULT			NO RESULT
Madagascar		Multiplex1_P204_NB4	R	R	S	S		NO RESULT	S	S	S			S
Madagascar	2+	P211	S	S	S	S		NO RESULT	NO RESULT	NO RESULT	NO RESULT			NO RESULT
Madagascar		P213	S	S	S	S		S	NO RESULT	NO RESULT	NO RESULT			NO RESULT
Madagascar		P216	S	S	S	S		S	NO RESULT	NO RESULT	NO RESULT			NO RESULT
Madagascar		P217	S	S	S	S		NO RESULT	NO RESULT	NO RESULT	NO RESULT			NO RESULT
Madagascar		P218	S	NO RESULT	NO RESULT	NO RESULT		NO RESULT	NO RESULT	NO RESULT	NO RESULT			NO RESULT
Madagascar		P219	S	NO RESULT	NO RESULT	NO RESULT		NO RESULT	NO RESULT	NO RESULT	NO RESULT			NO RESULT
Madagascar		P220	S	NO RESULT	NO RESULT	INVALID		NO RESULT	NO RESULT	NO RESULT	NO RESULT			NO RESULT
Madagascar		Multiplex2_P212_NB2	S	S	R	S		S	NO RESULT	NO RESULT	NO RESULT			NO RESULT
Madagascar		Multiplex2_P214_NB4	NO RESULT	NO RESULT	NO RESULT	NO RESULT		NO RESULT	S	S	S			S
Madagascar		Multiplex2_P215_NB5	S	S	S	S		S	NO RESULT	NO RESULT	NO RESULT			NO RESULT
Madagascar	3+	P222	S	S	S	S		NO RESULT	NO RESULT	NO RESULT	NO RESULT			NO RESULT
Madagascar		P225	S	S	S	S		NO RESULT	NO RESULT	NO RESULT	NO RESULT			NO RESULT
Madagascar		P226	S	S	S	S		NO RESULT	NO RESULT	NO RESULT	NO RESULT			NO RESULT
Madagascar		P227	S	R	S	S		NO RESULT	NO RESULT	NO RESULT	NO RESULT			NO RESULT
Madagascar		P228	S	S	S	S		NO RESULT	NO RESULT	NO RESULT	NO RESULT			NO RESULT
Madagascar		P229	S	S	S	S		NO RESULT	NO RESULT	NO RESULT	NO RESULT			NO RESULT
Madagascar		P230	S	S	S	S		S	NO RESULT	NO RESULT	NO RESULT			NO RESULT
Madagascar		Multiplex3_P221_NB1	R	R	R	S		NO RESULT	S	S	S			S
Madagascar		Multiplex3_P223_NB3	S	S	S	S		S	NO RESULT	NO RESULT	NO RESULT			NO RESULT
Madagascar		Multiplex3_P224_NB4	S	S	S	S		NO RESULT	NO RESULT	NO RESULT	NO RESULT			NO RESULT
